# Supplementary material for: Prospective evaluation of complications associated with orthosis and prosthesis use in canine patients
Source: Front Vet Sci. 2022 Jul 29;9:892662. doi: 10.3389/fvets.2022.892662 (PMC9372342; doi:10.3389/fvets.2022.892662)
Supplement: Supplementary file 2 [file Data_Sheet_1.XLSX]

## Sheet: Patient List
Patient	Laterality	Device	Diagnosis	Timesbroken	LackCompliance	Stoppedwearing	numresponses	lastresponse	sores.3m	sores.4plus	score1m3	score2m3	score3m3	score1m4plus	score2m4plus	score3m4plus	eval.sorem3	eval.sorem4plus
Patient 1	L	Brachial plexus avulsion	Brachial plexus avulsion	4	n	n	0	0	n	n	0	0	0	0	0	0
Patient 2	L	Carpal	antibrachiocarpal luxation (reduced by rDVM), medial instability, accessory carpal bone fracture	0	n	n	0	0	y	n	1	0	0	0	0	0	1
Patient 3	R	Carpal	thoracic limb deep digital flexor (DDF) myopathy and myotendinopathy	1	n	n	0	0	n	y	0	0	0	0	1	0		1
Patient 4	R	Carpal	Right carpal instability with valgus and hyperextension, Damage to the medial collateral ligament, dorsal radiocarpal ligaments and palmar carpal ligaments, Previously identified fractures of the 1st metacarpal bone and multiple cuboidal bones.	0	n	n	0	0	y	n	1	0	0	0	0	0	0
Patient 5	L	Carpal	Digital hyperextension (2, 3, and 4)	0	n	y	0	0	y	n	2	0	1	0	0	0	1
Patient 6	L	Carpal	Lateral carpometacarpal instability	0	n	n	0	0	y	n	2	0	0	0	0	0	2
Patient 7	L	Carpal	CHE	0	n	n	0	0	y	y	1	0	0	2	0	0	1	0
Patient 8	L	Carpal	CHE	3	n	n	0	0	y	y	2	0	0	4	0	0	0	2
Patient 9	R	Carpal	CHE	0	n	n	0	0	y	n	2	0	0	0	0	0	1
Patient 10	L	Carpal	CHE	3	n	n	0	0	y	y	2	1	0	1	0	0	2	0
Patient 11	L	Carpal	CHE	1	n	n	0	0	y	y	1	0	0	1	0	0	0	1
Patient 12	L	Stifle	CCL	0	n	n	0	0	y	y	0	0	1	2	0	0	0	1
Patient 13	R	Stifle	CCL	0	n	n	0	0	n	y	0	0	0	0	0	1		0
Patient 14	R	Stifle	CCL	0	n	n	0	0	y	n	0	1	0	0	0	0	1
Patient 15	R	Stifle	CCL	0	n	y	0	0	y	y	0	2	0	0	2	1	0	0
Patient 16	L	Stifle	CCL	0	n	n	0	0	y	n	1	0	0	0	0	0	0
Patient 17	R	Stifle	CCL	0	n	n	0	0	n	n	0	0	0	0	0	0
Patient 18	L	Stifle	CCL	0	n	n	0	0	y	n	2	0	0	0	0	0	0
Patient 19	R	Stifle	CCL	0	n	n	0	0	y	y	0	0	1	9	0	0	1	4
Patient 20	R	Stifle	CCL	0	y	y	0	0	n	n	0	0	0	0	0	0
Patient 21	R	Stifle	CCL	0	n	n	0	0	y		1	0	1				1
Patient 22	L	Stifle	CCL	0	n	n	0	0	n	n	0	0	0	0	0	0
Patient 23	L	Stifle	CCL	0	n	y	0	0	n	n	0	0	0	0	0	0
Patient 24	R	Stifle	CCL	0	n	y
Patient 25	R	Stifle	CCL	0	n	n	0	0	n	n	0	0	0	0	0	0
Patient 26	L	Stifle	CCL	1	y	n	0	0	y	y	2	0	0	0	0	1	2	0
Patient 27	R	Tarsal	CCT	0	n	n	0	0	n	y	0	0	0	1	0	0		1
Patient 28	R	Tarsal	CCT	0	y	n	0	0	y	y	0	0	1	1	0	0	1	0
Patient 29	L	Tarsal	CCT	1	n	n	0	0	y	y	0	1	0	3	0	0	1	1
Patient 30	bilat	Tarsal	CCT	2	n	n	0	0	y	y	1	1	0	0	1	0	2	0
Patient 31	R	Tarsal	CCT	0	n	y	0	0	y	y	1	2	0	0	2	0	2	2
Patient 32	bilat	Tarsal	CCT	0	n	n	0	0	y	y	3	0	0	4	0	0	3	3
Patient 33	R	Tarsal	Tarsal Instability	1	n	n	0	0	n		0	0	0
Patient 34	R	Tarsal	post-op ORIF and ligament repair	2	n	n	0	0	n	n	0	0	0	0	0	0
Patient 35	L	Tarsal	Tarsal MCL	0	n	n	0	0	n	n	0	0	0	0	0	0
Patient 36	R	Tarsal	post-op SDF repair and DDF imbrication	0	n	n	0	0	y	y	2	1	0	1	0	0	3	1
Patient 37	LF	Prosth	Partamp for OSA	0	y	y	0	0	n	n	0	0	0	0	0	0
Patient 38	RF	Prosth	forelimb congenital deformities and hypoplasia	0	y	n	0	0	y	n	1	0	0	0	0	0	0
Patient 39	LH	Prosth	Partial left pelvic limb missing distal to mid-metatarsals; unknown congenital vs. traumatic	0	y	n	0	0	y	y	1	0	0	1	1	0	1	0
Patient 40	RH	Prosth	Loss of all digits and metatarsal bones of right pelvic limb (trauma as puppy)	0	n	n	0	0	n	y	0	0	0	5	0	0		0
Patient 41	RF	Prosth	Partamp for STS	0	n	n	0	0	y	y	1	0	0	4	0	0	0	0
Patient 42	RF	Prosth	Partamp for congenital abnorm.	0	n	n	0	0	y	y	1	0	0	1	0	0	0	0
Patient 43	LH	Prosth	partamp for trauma	2	y	n	0	0	n	n	0	0	0	0	0	0

## Sheet: OGA.CSOM
Patient	Affected Limb	OGA ND Month	OGA.BWD.ND_LF	OGA.BWD.ND_LH	OGA.BWD.ND_RF	OGA.BWD.ND_RH	OGA.BWD.ND_AL	OGA.PVF.ND_LF	OGA.PVF.ND_LH	OGA.PVF.ND_RF	OGA.PVF.ND_RH	OGA.PVF.ND_AL	OGA.VI.ND_LF	OGA.VI.ND_LH	OGA.VI.ND_RF	OGA.VI.ND_RH	OGA.VI.ND_AL	OGA WD Month	OGA.BWD_LF	OGA.BWD_LH	OGA.BWD_RF	OGA.BWD_RH	OGA.BWD_AL	OGA.PVF_LF	OGA.PVF_LH	OGA.PVF_RF	OGA.PVF_RH	OGA.PVF_AL	OGA.VI_LF	OGA.VI_LH	OGA.VI_RF	OGA.VI_RH	OGA.VI_AL	CSOM Month	CSOM				BWD Difference ND	BWD Difference WD	CSOM Difference
Patient 1	LF																																	0	2.6			Patient 1			-1
Patient 1	LF																																	6	1.6
Patient 3	RF	0	32.2	21.85	23.28	22.67	23.28	144.37	98.15	104.35	101.68	104.35	18.84	10.03	13.72	10.62	13.72	0	33.37	24.14	22.17	20.32	22.17	156.78	113.51	104.2	95.51	104.2	18.57	13.42	15.25	10.52	15.25					Patient 3	4.84	5.15
Patient 3	RF	15	30.58	20.31	28.12	20.99	28.12	106.2	70.37	97.76	72.83	97.76	12.9	6.85	11.84	7.19	11.84	6	30.45	21.95	27.32	20.28	27.32	111.71	80.32	100.33	74.42	100.33	15.66	8.99	13.16	7.88	13.16
Patient 4	RF																																	0	3			Patient 4			-1.25
Patient 4	RF																																	6	1.75
Patient 5	LF	0	32.58	19.1	31.08	17.24	32.58	148.52	87.09	141.66	78.71	148.52	57.07	38.81	57.1	35.01	57.07																	0	1.33333			Patient 5	-1.92		0.666667
Patient 5	LF	12	30.66	15.04	36	18.31	30.66	321.64	157.77	377.81	192.16	321.64	174.06	96.9	235.98	130.66	174.06																	12	2
Patient 6	LF	0	25.49	19.29	34.12	21.09	25.49	101.08	76.49	135.3	83.63	101.08	12.87	8.44	16.92	8.78	12.87	0	16.68	19.35	38.5	25.48	16.68	57.68	66.92	132.64	87.74	57.68	8.51	7.12	18.73	9.59	8.51	0	1			Patient 6	3.19	10.61	-0.75
Patient 6	LF	6	28.68	18.79	32.34	20.19	28.68	103.95	68.12	117.28	73.24	103.95	12.87	7.1	14.55	7.5	12.87	6	27.29	16.49	35.4	20.82	27.29	104.22	62.87	134.94	79.37	104.22	12.85	6.24	15.72	8.24	12.85	6	0.25
Patient 7	LF	0	26.97	17.71	32.74	22.58	26.97	127.96	83.85	155.42	107.33	127.96	35.55	28.31	54.51	31.86	35.55	0	25.39	20.06	35.67	18.87	25.39	100.2	79.03	140.84	74.51	100.2	32.19	34.9	61.82	32.39	32.19	0	3			Patient 7	-1.59	-1.98	-2
Patient 7	LF	6	25.38	18.32	36.23	20.07	25.38	307.68	222.85	440.46	243.47	307.68	91	75.18	135.47	77.36	91	6	23.41	20.37	37.75	18.47	23.41	262.5	228.43	423.49	207.03	262.5	93.53	91.7	149.06	80.03	93.53	6	1
Patient 8	LF	0	31.84	16.94	36	15.22	31.84	84.99	45.22	96.12	40.77	84.99	19.3	11.57	23.61	10.46	19.3	0	26.13	17.91	36.87	19.1	26.13	64.22	43.83	90.69	46.98	64.22	15.65	11.55	24.98	12.28	15.65	0	2.33333			Patient 8	2.5	5.74	-0.666666
Patient 8	LF	6	34.34	16.06	33.41	16.19	34.34	86.22	40.09	83.45	40.35	86.22	19.82	9.56	20.36	9.88	19.82	6	31.87	17.6	35.94	14.59	31.87	78.76	43.66	88.98	36.24	78.76	16.84	9.11	21.6	8.25	16.84	6	1.66667
Patient 9	RF	0	32.03	21.89	24.93	21.15	24.93	225.44	154.1	175.49	148.95	175.49	106.81	64.06	69.71	59.57	69.71	0	33.29	18.45	28.68	19.58	28.68	256.72	142.48	221.34	151.38	221.34	114.8	60.52	85.62	62.66	85.62	0	2.25			Patient 9	6.79	1.21	-1.75
Patient 9	RF	13	31.44	18.31	31.72	18.53	31.72	189.04	110.2	190.67	111.46	190.67	79.81	45.28	75.85	43.74	75.85	13	31.86	17.81	29.89	20.44	29.89	214.51	119.61	200.72	137.28	200.72	90.49	48.6	76.77	53.01	76.77	6	0.5
Patient 10	LF																																	0	0			Patient 10			0
Patient 10	LF																																	6	0
Patient 11	LF	0	23.22	22.45	31.05	23.28	23.22	84.2	81.62	111.84	84.37	84.2	29.46	25.87	50.67	27.93	29.46	0	26.75	16.73	34.29	22.23	26.75	103.17	65.04	132.88	86.42	103.17	39.57	21.59	54.16	29.61	39.57	0	3			Patient 11	4.48	-5.82	-0.666667
Patient 11	LF	3	27.7	22.01	30.08	20.22	27.7	98.76	78.68	107.66	72.38	98.76	39.09	36.54	54.95	27.25	39.09	6	20.93	22.08	34.34	22.66	20.93	276.3	290.95	452.33	298.22	276.3	98.6	101.48	190.09	97.07	98.6	6	2.33333
Patient 12	LH	0																																				Patient 12
Patient 12	LH	12
Patient 13	RH	0																																				Patient 13
Patient 13	RH	6
Patient 14	RH	0	31.45	23.37	36.95	8.23	8.23	87.58	64.97	102.64	22.82	22.82	29.5	19.39	27.23	5.63	5.63	0	32.39	24.39	38.32	4.91	4.91	90.8	68.62	107.45	13.69	13.69	30.46	16.94	25.96	2.37	2.37	0	3			Patient 14	9.1	11.12	-2.75
Patient 14	RH	12	32.21	19.33	31.13	17.33	17.33	226.93	136.22	219.31	122.14	122.14	73	47.5	67.04	40.1	40.1	12	32.72	19.89	31.36	16.03	16.03	161.5	100.08	162.74	87.44	87.44	224.74	162.4	213.11	136.51	136.51	6	0.25
Patient 15	RH	0	34.13	21.05	32.78	12.04	12.04	219.67	135.54	210.89	77.43	77.43	87.11	47.8	74.98	29.18	29.18	0	35.61	23.9	31.63	8.86	8.86	235.5	158.14	209.08	58.65	58.65	88.21	47.69	64.93	17.69	17.69					Patient 15	4.72	8.24
Patient 15	RH	12	30.84	21.37	31.03	16.76	16.76	175.91	122.06	177.25	95.68	95.68	75.22	43.75	75.87	37.53	37.53	12	31.69	20.49	30.72	17.1	17.1	183.82	118.94	177.9	98.98	98.98	76.91	42.53	74.11	40.51	40.51
Patient 16	LH	0	28.74	20.51	28.63	22.12	20.51	43.84	31.34	43.71	33.83	31.34	9.03	5.47	9.74	5.64	5.47	0	27.5	20.81	29.71	21.98	20.81	47.26	35.67	51.04	37.76	35.67	9.55	5.72	11.23	6.22	5.72	0	1.75			Patient 16	2.01	1.34	-1.5
Patient 16	LH	12	26.89	22.52	28.71	21.88	22.52	118.32	99.01	126.29	96.18	99.01	18.17	13.22	20.37	13.38	13.22	12	27.86	22.15	29.64	20.35	22.15	126.42	100.78	134.92	92.54	100.78	19.07	13.77	21.25	13.13	13.77	12	0.25
Patient 17	RH	0	35.94	14.32	38.85	10.89	10.89	105.64	42.03	114.03	31.97	31.97	34.03	13.85	33.54	8.09	8.09	0	33.38	14.33	37.23	15.07	15.07	101.87	43.84	113.8	46.12	46.12	34.54	14.7	32.27	10.17	10.17	0	3			Patient 17	3.9	1.51	-1
Patient 17	RH	3	34.51	14.75	35.94	14.79	14.79	295.3	126.25	307.77	126.68	126.68	97.09	33.36	97.42	33.69	33.69	3	31.57	15.9	35.95	16.58	16.58	282.29	141.89	321.35	148.41	148.41	97.88	40.48	103	35.83	35.83	3	2
Patient 18	LH	0	32.18	11.17	34.58	22.07	11.17	105.83	36.77	113.98	72.93	36.77	36.57	12.11	44.08	25.91	12.11	0	32.03	15.32	30.13	22.53	15.32	105.22	50.29	98.91	74.04	50.29	38.57	16.53	39.79	24.38	16.53	0	2.66667			Patient 18	5.08	1.54	-2.33333
Patient 18	LH	7	32.38	16.25	33.92	17.45	16.25	348.53	174.88	365.11	187.83	174.88	123.04	63.74	142.16	78.58	63.74	7	30.91	16.86	33.74	18.49	16.86	332.27	181.21	362.61	198.79	181.21	122.8	65.37	146.2	79.47	65.37	7	0.333333
Patient 19	RH	0																																				Patient 19
Patient 19	RH	12
Patient 20	RH	0	31.42	17.62	36.21	14.76	14.76	250.2	140.34	288.04	116.85	116.85	79.9	41.08	85.79	30.14	30.14																	0	2.2			Patient 20	4.16		-0.2
Patient 20	RH	12	29.88	20.54	30.66	18.92	18.92	531.86	365.58	545.79	336.92	336.92	215.07	120.68	214.15	114.11	114.11																	12	2
Patient 21	RH	0	32.11	18.57	33.75	15.57	15.57	202.92	116.97	213.14	98.88	98.88	51.89	26.67	50.79	21.21	21.21	0	31.63	19.97	33.95	14.45	14.45	190.09	119.97	203.99	86.84	86.84	58.64	30.23	64.49	22.74	22.74	0	3.1			Patient 21	2.72	2.15	-1.76667
Patient 21	RH	3	29.76	21.21	30.74	18.29	18.29	180.58	128.68	186.54	111.01	111.01	48.69	24.77	44.2	22.07	22.07	3	30.8	18.23	34.37	16.6	16.6	184.61	109.3	206.01	99.54	99.54	53.97	26.04	58.18	23.93	23.93	3	1.33333
Patient 22	LH	0	33.99	16.9	31.36	17.76	16.9	89.28	44.4	82.44	46.65	44.4	33.2	14.65	28.84	16.17	14.65	0	34.21	18.06	29.73	18	18.06	91.31	48.17	79.12	48.05	48.17	32.98	16.53	31.49	18.58	16.53	0	1.33333			Patient 22	1.29	0.57	-0.333333
Patient 22	LH	3	31.97	18.19	30.45	19.39	18.19	304.27	173.19	289.16	184.62	173.19	100.36	51.22	109.21	65.58	51.22	3	32.87	18.63	30.04	18.46	18.63	308.5	175	281.63	173.11	175	112.44	57.39	108.17	65.92	57.39	3	1
Patient 23	LH	0	30.96	14.15	27.6	27.3	14.15	84.95	38.83	75.73	74.91	38.83	27.38	11.68	26.88	23.44	11.68																					Patient 23	4.09
Patient 23	LH	12	25.17	18.24	31.19	25.41	18.24	185.87	134.51	230.26	187.11	134.51	71.42	49.18	88.7	73.55	49.18
Patient 25	RH	0	38.73	30.81	17.64	12.81	12.81	158.93	126.31	72.59	52.64	52.64	48.88	36.75	25.75	13.16	13.16	0	39.42	31.85	16.89	11.85	11.85	158.26	127.93	67.62	47.44	47.44	54.65	39.98	26.25	13.5	13.5					Patient 25	3.88	5.86
Patient 25	RH	18	29.33	21.5	32.48	16.69	16.69	304.88	223.82	337.86	173.53	173.53	97.87	67.35	118.58	63.59	63.59	18	28.14	22.83	31.32	17.71	17.71	302.85	245.56	336.45	190.37	190.37	102.46	73.03	119.91	65.74	65.74
Patient 26	LH	0	32.86	8.48	38.36	20.3	8.48	139.87	36.09	163.09	86.38	36.09	16.55	4.43	19.98	11.4	4.43																	0	0.4			Patient 26	2.87		-0.4
Patient 26	LH	12	31.2	11.35	37.49	19.96	11.35	129.74	47.27	156.08	83.07	47.27	14.64	5.16	17.86	8.88	5.16																	12	0
Patient 38	LF																																	0	2.8			Patient 38			-1.4
Patient 38	LF																																	3	1.4
Patient 39	RF																																	0	2.25			Patient 39			-1.75
Patient 39	RF																																	12	0.5
Patient 40	LH																	0	29.05	8.36	28.75	33.84	8.36	89.75	25.83	88.82	104.56	25.83	29.74	8.72	38.43	25.86	8.72					Patient 40		2.87
Patient 40	LH																	7	30.04	11.23	32.85	25.88	11.23	98.79	36.75	108.08	85.51	36.75	36.31	12.4	42	22.5	12.4
Patient 41	RH																																	0	3.33333			Patient 41			-3.33333
Patient 41	RH																																	12	0
Patient 42	RF																																	0	3			Patient 42			-2
Patient 42	RF																																	6	1
Patient 43	LH																																	0	2.25			Patient 43			-0.25
Patient 43	LH																																	3	2
Patient 27	RH																	0	30.95	19.71	35.19	14.15	14.15	118.04	75.13	134.22	53.99	53.99	39.94	22.09	42.19	16.28	16.28					Patient 27		4.6
Patient 27	RH																	3	31.48	20.01	29.77	18.75	18.75	111.43	70.84	105.29	66.44	66.44	34.47	17.27	32.83	16.28	16.28
Patient 28	RH	0	32.81	19.16	35.14	12.89	12.89	117.88	68.85	126.31	45.63	45.63	32.01	20.35	31.19	10.79	10.79	0	30.36	19.52	33.23	16.89	16.89	109.38	70.08	119.46	60.68	60.68	30.88	19.27	33.11	15.73	15.73	0	2.2			Patient 28	-1.28	1.44	0.8
Patient 28	RH	20	33.68	19.64	35.08	11.61	11.61	118.97	69.36	123.85	40.99	40.99	30.59	19.32	30.6	9.68	9.68	20	31.72	18.06	31.89	18.33	18.33	105.83	60.24	106.31	61.14	61.14	31.33	17.54	33.87	19.77	19.77	20	3
Patient 29	LH																	0	29.97	17.3	31.05	21.68	17.3	119.89	69.27	124.09	86.86	69.27	31.81	13.11	32.43	12.81	13.11	0	2			Patient 29		7.47	-0.5
Patient 29	LH																	12	27.75	24.77	28.97	18.51	24.77	97	87.05	101.13	64.25	87.05	26.53	16.9	26.23	14.25	16.9	12	1.5
Patient 30	RH																	0	33.63	20.55	32.56	13.26	13.26	513.92	314.11	497.65	202.52	202.52	201.47	122.11	193.69	70.45	70.45	0	2.75			Patient 30 RH		2.42	-1.25
Patient 30	RH																	3	30.77	21.22	32.32	15.68	15.68	450.9	310.55	473.21	229.84	229.84	160.58	99.16	160.64	77.74	77.74	3	1.5
Patient 30	RH																	0	33.63	20.55	32.56	13.26	20.55	513.92	314.11	497.65	202.52	314.11	201.47	122.11	193.69	70.45	122.11					Patient 30 LH		0.67
Patient 30	RH																	3	30.77	21.22	32.32	15.68	21.22	450.9	310.55	473.21	229.84	310.55	160.58	99.16	160.64	77.74	99.16
Patient 31	RH	0	32.94	15.12	32.8	19.14	19.14	88.83	40.69	88.53	51.61	51.61	27.98	12.03	27.69	15.19	15.19																	0	2			Patient 31	-0.77		-1.25
Patient 31	RH	12	33.32	15.99	32.32	18.37	18.37	281.31	135.11	272.76	155.16	155.16	106.31	49.55	102.61	55.32	55.32																	12	0.75
Patient 32	RH	0	27.54	21.27	28.62	22.57	22.57	73.44	56.5	76.44	60.51	60.51	21.49	14.07	21.6	15.62	15.62	0	33.54	14.97	33.74	17.75	17.75	84.46	37.67	84.9	44.7	44.7	30.94	13.27	29.32	15.13	15.13	0	0			Patient 32 RH	-4.78	3.75	0
Patient 32	RH	6	31.36	17.78	33.07	17.79	17.79	71.74	40.72	75.42	40.67	40.67	19.94	8.18	20.99	8.5	8.5	6	26.88	23.45	28.17	21.5	21.5	72.03	63.19	75.68	57.93	57.93	19.17	10.68	19.69	9.75	9.75	6	0
Patient 32	LH	0	27.54	21.27	28.62	22.57	21.27	73.44	56.5	76.44	60.51	56.5	21.49	14.07	21.6	15.62	14.07	0	33.54	14.97	33.74	17.75	14.97	84.46	37.67	84.9	44.7	37.67	30.94	13.27	29.32	15.13	13.27					Patient 32 LH	-3.49	8.48
Patient 32	LH	6	31.36	17.78	33.07	17.79	17.78	71.74	40.72	75.42	40.67	40.72	19.94	8.18	20.99	8.5	8.18	6	26.88	23.45	28.17	21.5	23.45	72.03	63.19	75.68	57.93	63.19	19.17	10.68	19.69	9.75	10.68
Patient 33	RH																	0	31.42	22.62	30.53	15.44	15.44	172.3	124.11	167.27	84.63	84.63	55.11	32.85	53.49	25.12	25.12	0	2.33333			Patient 33		2.31	-1
Patient 33	RH																	3	29.69	22.11	30.45	17.75	17.75	170.98	127.35	175.34	102.23	102.23	60.93	39.62	54.21	31.29	31.29	3	1.33333
Patient 34	LH																	0	28.49	20.85	28.14	22.52	20.85	248.44	181.9	245.3	196.46	181.9	37.64	20.05	37.11	23.75	20.05	0	2.33333			Patient 34		1.21	-0.333333
Patient 34	LH																	6	27.23	22.06	24.86	25.85	22.06	184.67	149.54	168.66	175.48	149.54	28.39	17.32	27.1	20.97	17.32	6	2
Patient 35	RH																	0	29.64	23.86	31.24	15.26	15.26	156.27	126.7	164.99	80.63	80.63	56.14	29.11	51.19	26.14	26.14	0	1.6			Patient 35		2.69	-1.6
Patient 35	RH																	6	32.82	19.41	29.83	17.95	17.95	141.84	83.66	129.03	77.83	77.83	44.7	21.03	40.33	19.61	19.61	6	0

## Sheet: Survey Monkey Data
Month	Last Name	During the last month, have there been any changes in your dog's health, environment or medication regime?	On average, during the last month, how often did your dog wear the brace on a daily basis?	During the last month, did you adhere to the brace wearing schedule suggested by your veterinarian?	Has your dog received any form of rehabilitation (physical therapy) during the last month?	Overall, during the last month, how much do you think your dog benefited from the brace? (please use the slider below to select how beneficial the brace was for your dog)	Overall, during the last month, how active was your dog? (please use the slider below to select your dog's activity level)	Overall, during the last month, how happy was your dog? (please use the slider below to select your dog's happiness level)	Overall, during the last month, how satisfied are you with the brace as a treatment for your dog's disease? (please use the slider below to select your satisfaction level with the brace)	During the last month, have there been any complications (other than skin sores) associated with the brace?	During the last month, did your dog develop any skin sores, skin irritation, or other wounds from wearing the brace?	Skin Sore Score	Did you have your dog assessed by a veterinarian for the skin sore, irritation, or wound?
1	Patient 27	2	5	1	2	69	66	100	77	2	2
2	Patient 27	2	5	1	4	59	65	100	50	2	2
3	Patient 27	2	5	1	3	77	47	100	15	2	2
4	Patient 27	1	5	1	1	53	53	100	10	2	2
5	Patient 27	1	5	1	1	55	39	100	33	2	1	1	1
6
7
8
9
10
11
12
1	Patient 12	1	3	3	3	53	56	52	68	2	1	3	2
2	Patient 12	1	3	5	4	55	35	100	53	2	2
3	Patient 12	2	3	3	4	53	53	100	58	2	2
4	Patient 12	2	3	3	4	56	55	100	54	2	2
5	Patient 12	2	3	3	4	47	35	100	48	2	2
6	Patient 12	2	2	3	4	40	18	98	37	2	2
7	Patient 12	1	3	5	4	71			60	2	2
8	Patient 12	2	3	4	4	67			86	2	2
9	Patient 12	2	3	3	4	87			100	2	1	1	2
10	Patient 12	2	3	1	4	100			100	2	2
11	Patient 12	2	3	1	4	100			100	2	2
12	Patient 12	2	3	1	4	100			100	2	1	1	1
1	Patient 13	2	3	1	4	100			100	2	2
2	Patient 13	2	3	1	4	100			100	2	2
3	Patient 13	2	3	1	4	100			100	2	2
4	Patient 13	2	4	1	4	100			100	2	2
5	Patient 13	2	3	3	4	100			100	2	2
6	Patient 13	2	3	1	4	100			100	2	2
7	Patient 13	2	3	3	4	100			100	2	2
8	Patient 13	2	3	3	4	69			100	2	2
9	Patient 13	2	3	3	4	100			100	2	2
10	Patient 13	2	3	3	4	100			100	2	2
11	Patient 13	2	1	3	4	0			54	2	1	3	2
12	Patient 13	2	1	3	4	4			50	2	2
1	Patient 1	2	3	1	3	81	100	100	100	2	2
2	Patient 1	2	4	1	3	91	94	95	90	1	2
3	Patient 1	2	4	1	3	94	96	100	81	1	2
4	Patient 1	1	4	1	4	77	99	99	81	1	2
5	Patient 1	2	1	1	3	79	67	82	81	2	2
6	Patient 1	2	4	1	4	91	93	97	87	1	2
7	Patient 1	2	4	3	4	84	98	91	85	2	2
8	Patient 1	2	3	3	3	81	90	89	87	2	2
9	Patient 1	2	3	3	4	81	78	86	90	2	2
10	Patient 1	1	3	1	3	84	97	99	93	2	2
11
12
1	Patient 2	1	5	1	4	98	25	93	54	2	1	1	1
2	Patient 2	2	5	1	4	82	35	100	50	2	2
3	Patient 2	2	4	1	4	82	47	100	57	2	2
4	Patient 2	1	3	3	4	59	46	100	72	2	2
5	Patient 2	2	2	3	4	14	53	100	38	2	2
6	Patient 2	1	1	3	4	0	49	95	47	2	2
7
8
9
10
11	Patient 2	2	1	3	4	0	66	100	0	2	2
12	Patient 2	2	1	3	4	0	62	96	0	2	2
1	Patient 14	1	4	5	3	78	48	48	81	2	1	2	1
2	Patient 14	2	3	1	3	100	52	50	100	2	2
3	Patient 14	2	3	1	3	100	58	66	100	2	2
4	Patient 14	1	3	1	3	100	60	29	72	2	2
5	Patient 14	2	3	1	3	100	70	65	83	2	2
6	Patient 14	2	3	1	4	100	81	82	100	2	2
7	Patient 14	2	3	1	4	80	57	77	88	2	2
8	Patient 14	2	2	1	4	100	77	77	99	2	2
9	Patient 14	1	2	1	4	100	77	46	95	2	2
10	Patient 14	2	1	3	4	100	100	74	100	2	2
11	Patient 14	2	2	3	4	78	100	78	81	2	2
12	Patient 14	2	2	3	4	97	86	69	95	2	2
1	Patient 28	2	4	1	4	80	53	83	81	2	1	3	1
2	Patient 28	2	4	5	4	75	49	100	89	2	2
3	Patient 28	2	4	5	4	82	62	100	94	2	2
4	Patient 28	2	4	5	4	85	57	99	95	2	2
5	Patient 28	2	4	5	3	100	69	100	95	2	2
6	Patient 28	2	4	5	4	88	64	100	90	2	2
7	Patient 28	2	4	5	4	90	75	100	82	2	1	1	2
8	Patient 28	2	4	5	4	80	64	88	89	2	2
9	Patient 28	2	4	5	4	91	64	95	100	2	2
10	Patient 28	2	4	5	4	83	71	95	81	2	2
11	Patient 28	2	4	5	4	80	68	95	86	2	2
12	Patient 28	2	4	5	4	69	50	93	80	2	2
1	Patient 29	1	4	3	3	52	23	52	39	1	1	2	1
2	Patient 29	1	4	3	1	83	55	67	81	2	2
3	Patient 29	1	4	3	4	82			78	2	2
4	Patient 29	2	4	3	2	80	30	76	82	2	1	1	1
5	Patient 29	1	4	3	4	67	18	43	67	2	1	1	2
6	Patient 29	2	4	3	4	57	33	54	64	2	1	1	2
7	Patient 29	2	4	5	4	49	26	73	77	2	2
8	Patient 29	2	4	5	4	62	24	80	75	2	2
9	Patient 29	2	4	1	4	65	30	73	67	2	2
10	Patient 29	2	4	1	4	70	31	77	70	2	2
11	Patient 29	2	4	1	4	74	26	81	77	2	2
12	Patient 29	2	4	1	4	60	32	66	66	2	2
1	Patient 15	2	3	1	5	23	0	12	37	2	1	2	2
2	Patient 15	1	3	5	5	55	23	27	32	2	1	2	2
3	Patient 15	2	4	4	5	29	11	30	51	2	2
4	Patient 15	2	4	1	5	38	4	33	41	1	1	2	2
5	Patient 15	2	3	3	4	36	18	51	44	2	1	2	2
6
7	Patient 15	2	3	3	4	8	14	55	12	1	2
8
9
10	Patient 15	2	1	3	5	1	10	46	0	1	1	3	2
11	Patient 15	2	1	5	4	0	17	70	1	1	2
12
1	Patient 7	2	3	1	4	81	52	54	86	2	1	1	1
2	Patient 7	1	3	1	4	84	82	72	100	2	2
3	Patient 7	2	3	3	4	78	73	70	81	1	2
4	Patient 7	2	4	1	4	79	91	82	91	2	2
5	Patient 7	2	3	3	4	51	82	70	61	2	1	1	2
6	Patient 7	2	3	3	4	36	37	39	40	1	1	1	2
7
8
9
10
11
12
1	Patient 16	1	4	1	4	100	38	84	100	2	1	1	2
2	Patient 16	2	4	1	4	98	54	92	99	2	2
3	Patient 16	2	4	4	4	100	70	97	100	2	2
4	Patient 16	2	4	4	4	100	61	90	100	2	2
5	Patient 16	2	4	4	4	98	90	99	99	2	2
6	Patient 16	2	4	4	4	99	89	89	99	2	2
7	Patient 16	1	4	4	4	99	99	99	99	2	2
8	Patient 16	1	4	4	4	98	76	76	98	2	2
9	Patient 16	2	4	4	4	99	89	95	99	2	2
10	Patient 16	2	4	4	4	100	88	97	99	2	2
11	Patient 16	1	4	4	4	99	95	90	99	2	2
12	Patient 16	2	4	4	4	99	100	100	100	2	2
1	Patient 3	2	5	1	4	98	24	72	75	1	2
2	Patient 3	2	5	1	4	94	0	43	92	2	2
3	Patient 3	2	5	1	1	100	37	66	100	2	2
4	Patient 3	2	5	1	1	93	40	85	98	2	2
5	Patient 3	2	1	1	3	0	66	99	98	2	2
6	Patient 3	2	1	1	3	100	83	98	96	2	2
7	Patient 3	2	1	1	4	1	62	98	99	2	2
8	Patient 3	2	1	1	4	0	96	91	97	2	2
9	Patient 3	2	1	1	4	0	76	92	100	2	2
10	Patient 3	2	1	1	4	0	79	97	94	2	2
11	Patient 3	2	1	1	4	1	86	99	99	2	2
12	Patient 3	1	3	3	2	0	0	46	0	2	1	2	1
1	Patient 4	1	5	3	4	88	84	80	100	2	1	1	2
2	Patient 4	2	5	3	4	85	100	100	84	2	2
3	Patient 4	2	5	3	4	93	63	85	100	2	2
4	Patient 4	2	5	1	4	81	99	87	92	2	2
5	Patient 4	2	4	3	4	87	85	83	98	2	2
6	Patient 4	2	4	3	4	77	92	90	100	2	2
7	Patient 4	2	4	3	4	100	100	100	91	2	2
8
9
10
11
12
1	Patient 5	2	5	1	3	50	51	51	52	2	1	1	1
2	Patient 5	2	5	1	1	51	50	87	49	2	1	3	3
3	Patient 5	2	5	1	1	0	0	28	0	2	1	1	2
4	Patient 5	2	4	1	1	0	50	61	49	2	2
5	Patient 5	1	3	1	3	2	49	79	18	2	2
6	Patient 5	1	1	5	3	49	51	53	54	2	2
7	Patient 5	2	1	5	3	49	41	75	53	2	2
8	Patient 5	2	1	1	3	2	59	81	53	2	2
9	Patient 5	2	1	1	3	1	62	77	0	2	2
10	Patient 5	2	1	1	3	1	65	66	51	2	2
11	Patient 5	1	1	1	3	0	48	71	0	2	2
12	Patient 5	2	1	1	3	1	56	57	0	2	2
1	Patient 17	2	3	1	4	94	19	61	74	2	2
2	Patient 17	2	3	3	4	68	0	53	69	2	2
3	Patient 17	1	3	1	4	92	22	59	72	2	2
4	Patient 17	2	3	5	4	69	25	51	65	2	2
5	Patient 17	2	3	1	4	53	41	54	70	2	2
6	Patient 17	1	4	1	4	51			55	2	2
7
8
9
10
11
12
1	Patient 33	2	3	1	2	27	54	82	53	1	2
2	Patient 33	2	3	1	3	40	53	70	42	2	2
3	Patient 33	2	3	3	3	53	45	72	37	2	2
4
5
6
7
8
9
10
11
12
1	Patient 34	2	5	1	4	84	52	79	87	2	2
2	Patient 34	2	5	2	4	100	55	62	100	2	2
3	Patient 34	2	4	1	4	72	49	63	71	1	2
4	Patient 34	2	4	1	3	59	48	62	71	2	2
5	Patient 34	2	1	4	5	0	0	50	95	1	2
6
7
8
9
10
11
12
1	Patient 18	2	4	1	3	100	47	99	100	2	2
2	Patient 18	1	4	5	5	99	79	100	99	2	1	1	2
3	Patient 18	1	4	5	5	91	54	89	95	2	1	1	2
4	Patient 18	2	4	5	5	99	57	77	99	2	2
5	Patient 18	2	4	1	3	100	82	92	100	2	2
6	Patient 18	1	4	1	3	94	71	95	94	2	2
7	Patient 18	2	4	1	3	100	79	99	100	2	2
8	Patient 18	2	4	1	3	100	85	87	100	2	2
9	Patient 18	2	4	1	4	95	75	79	97	2	2
10	Patient 18	2	4	1	3	99	88	97	100	2	2
11
12
1	Patient 19	2	4	1	3	100	45	66	91	2	2
2	Patient 19	2	4	1	3	100	57	65	100	2	2
3	Patient 19	1	4	1	3	89	45	79	100	2	1	3	1
4	Patient 19	2	4	1	3	100	56	75	100	2	1	1	2
5	Patient 19	1	4	1	1	75			88	2	1	1	1
6	Patient 19	2	4	1	3	71			91	2	1	1	1
7	Patient 19	2	4	1	3	91			92	2	1	1	1
8	Patient 19	1	4	1	3	82			90	2	1	1	1
9	Patient 19	2	4	1	3	93			100	2	1	1	2
10	Patient 19	1	4	1	3	86			92	2	1	1	2
11	Patient 19	1	4	1	3	91			89	2	1	1	2
12	Patient 19	2	4	1	3	93			97	2	1	1	2
1	Patient 35	2	3	1	3	98			100	2	2
2	Patient 35	2	3	1	3	99	44	99	100	2	2
3	Patient 35	2	3	1	4	93	47	99	100	2	2
4	Patient 35	1	3	1	3	99	45	100	98	2	2
5	Patient 35	1	3	5	4	45	28	76	100	2	2
6	Patient 35	1	3	5	4	15	24	89	100	2	2
7
8	Patient 35	2	3	1	4	75	52	87	100	2	2
9	Patient 35	2	3	1	4	74	52	93	100	2	2
10	Patient 35	2	3	5	4	64	41	87	50	2	2
11	Patient 35	2	3	1	4	60	48	85	100	2	2
12
1	Patient 8	2	3	3	4	71	60	90	68	2	1	1	2
2	Patient 8	2	1	3	4	0	89	95	15	1	1	1	2
3	Patient 8	2	3	1	4	88	88	100	78	1	2
4	Patient 8	2	3	1	4	91	90	91	74	1	1	1	1
5	Patient 8	2	3	1	4	89	90	90	74	2	1	1	2
6
7	Patient 8	2	3	1	4	85	85	89	72	2	1	1	1
8	Patient 8	2	3	1	4	90	66	82	78	1	1	1	2
9	Patient 8	2	3	1	4	86	85	88	75	1	2
10	Patient 8	2	3	1	4	86	58	99	84	2	2
11	Patient 8	2	3	1	4	90	94	99	91	1	2
12
1	Patient 20	2	3	3	1	85	47	88	87	2	2
2	Patient 20	2	3	3	2	76	37	82	82	2	2
3	Patient 20	1	3	3	3	82	29	58	71	2	2
4	Patient 20	2	3	5	4	43	15	45	79	2	2
5	Patient 20	2	2	3	4	3	18	28	7	2	2
6	Patient 20	1	1	3	4	0	11	35	10	1	2
7	Patient 20	1	1	3	4	0	12	53	32	2	2
8	Patient 20	1	1	3	2	0	0	27	0	1	2
9
10	Patient 20	1	1	5	5	1	26	66	0	1	2
11	Patient 20	2	1	5	4	5	38	44	7	2	2
12	Patient 20	1	1	5	4	0	15	45	3	2	2
1	Patient 21	2	4	5	3	55	56	57	58	2	1	1	1
2	Patient 21	2	4	2	4	100	85	100	100	2	2
3	Patient 21	2	4	4	3	100	65	72	75	2	1	3	2
4
5
6
7
8
9
10
11
12
1	Patient 9	2	3	5	5	49	9	84	60	2	1	1	1
2	Patient 9	2	5	5	4	71	67	76	76	2	2
3	Patient 9	1	5	3	4	49	25	98	49	2	1	1	2
4	Patient 9	2	4	5	4	84	62	90	82	2	2
5	Patient 9	2	4	1	4	90	83	89	86	2	2
6	Patient 9	2	4	1	4	85	84	86	79	2	2
7	Patient 9	2	3	5	4	68	67	82	84	2	2
8	Patient 9	2	4	1	4	81	70	75	72	2	2
9	Patient 9	2	4	1	4	75	68	63	74	2	2
10	Patient 9	2	4	1	4	81	68	86	83	2	2
11	Patient 9	2	4	1	4	83	83	84	83	2	2
12	Patient 9	2	4	1	4	84	77	78	78	2	2
1	Patient 22	1	1	5	5	1	0	24	20	2	2
2	Patient 22	1	2	5	4	13	14	59	17	2	2
3	Patient 22	1	3	3	4	63	32	72	73	2	2
4	Patient 22	1	2	1	4	38			12	2	2
5
6
7
8
9
10
11
12
1	Patient 23	1	3	5	1	56	19	99	61	2	2
2	Patient 23	2	4	1	1	51	13	51	46	2	2
3	Patient 23	1	4	1	3	46	35	80	57	2	2
4	Patient 23	2	4	1	3	55	39	70	62	2	2
5
6	Patient 23	1	1	3	4	1				2	2
7	Patient 23	1	1	5	4	2				2	2
8	Patient 23	1	3	5	4	2	18	21	54	2	2
9	Patient 23	1	4	1	4	52	6	32	48	2	2
10	Patient 23	1	4	1	4	39	3	36	52	2	2
11	Patient 23	2	4	1	3	33	4	23	39	2	2
12	Patient 23	2	4	1	4	21	6	23	34	2	2
1	Patient 24
2	Patient 24
3	Patient 24
4	Patient 24
5	Patient 24
6	Patient 24
7	Patient 24
8	Patient 24
9	Patient 24
10	Patient 24
11	Patient 24
12	Patient 24
1	Patient 25	2	3	1	1	83	33	88	82	2	2
2	Patient 25	2	3	1	1	99	53	58	98	2	2
3	Patient 25	2	3	1	3	97	53	81	97	2	2
4	Patient 25	2	3	1	3	97	40	69	98	2	2
5	Patient 25	2	3	1	3	86	44	73	87	2	2
6
7	Patient 25	2	3	1	3	71	46	87	97	2	2
8
9
10
11
12
1	Patient 30	1	5	1	4	50	51	76	12	1	1	1	1
2	Patient 30	1	4	1	4	43	41	45	31	1	1	2	1
3	Patient 30	2	4	1	4	68	35	45	47	2	2
4	Patient 30	2	4	5	4	68	47	71	66	2	1	2	2
5
6
7
8
9
10
11
12
1	Patient 10	1	4	1	4	93	98	92	92	1	1	1	2
2	Patient 10	2	4	1	3	97	99	97	99	2	1	2	1
3	Patient 10	1	4	1	3	99	100	99	97	1	1	1	1
4	Patient 10	2	4	4	4	92	97	98	97	1	1	1	2
5
6	Patient 10	2	4	1	4	93	100	100	99	2	2
7	Patient 10	2	4	1	3	98	99	99	99	2	2
8	Patient 10	2	4	4	3	93	97	99	92	2	2
9	Patient 10	2	4	4	4	99	99	100	98	1	2
10	Patient 10	2	4	4	3	98	98	99	97	2	2
11
12
1	Patient 11	2	4	1	3	100	70	100	100	2	1	1	2
2	Patient 11	2	4	1	3	91	74	78	97	2	2
3	Patient 11	2	4	1	3	100	66	81	100	2	2
4	Patient 11	2	4	1	3	93	68	92	90	2	2
5	Patient 11	2	4	1	3	71	64	91	94	1	1	1	1
6	Patient 11	2	4	1	4	85	59	66	81	2	2
7	Patient 11	1	4	1	4	69			100	2	2
8	Patient 11	2	4	1	4	100			88	2	2
9
10
11
12
1	Patient 26	1	3	5	1	62	61	61	98	2	2
2	Patient 26	2	3	1	1	71	52	92	67	2	1	1	1
3	Patient 26	1	2	1	1	23	21	77	53	2	1	1	1
4	Patient 26	2	4	1	5	99	99	99	97	2	2
5	Patient 26	2	3	3	2	31	56	80	34	2	1	3	2
6
7	Patient 26	2	3	5	2	52	100	100	53	1	2
8	Patient 26	2	3	3	2	49	76	100	50	2	2
9	Patient 26	2	1	5	2	0	85	100	92	2	2
10
11
12
1	Patient 31	2	4	3	3	45	30	24	36	2	1	1	2
2	Patient 31	2	5	1	1	80	23	20	47	2	1	2	1
3	Patient 31	2	5	1	4	58	61	53	53	2	1	2	1
4	Patient 31	2	1	1	4	33	16	42	47	2	1	2	1
5	Patient 31	2	3	1	3	63	12	31	51	2	1	2	1
6	Patient 31	1	1	5	3	95	68	87	89	2	2
7	Patient 31	2	1	1	4	48	34	86	77	2	2
8	Patient 31	2	1	1	4	88	50	81	90	2	2
9	Patient 31	2	1	1	4	79	66	75	74	2	2
10	Patient 31	2	1	1	4	80	51	83	88	2	2
11	Patient 31	2	1	5	4	75	68	72	80	2	2
12	Patient 31	2	1	1	4	70	71	66	62	2	2
1	Patient 32	2	5	1	4	96	50	100	99	2	1	1	1
2	Patient 32	2	4	1	4	98	82	99	99	2	1	1	1
3	Patient 32	2	4	1	4	98	89	100	100	2	1	1	1
4	Patient 32	2	4	1	4	96	90	100	100	2	1	1	1
5	Patient 32	2	4	1	4	99	72	99	99	2	1	1	1
6	Patient 32	2	4	1	4	98	99	100	100	2	1	1	1
7	Patient 32	2	4	1	4	100	89	100	100	2	1	1	2
8	Patient 32	2	4	1	4	100	92	100	100	2	2
9	Patient 32	2	4	1	4	100	87	100	99	2	2
10	Patient 32	2	4	1	4	99	96	100	100	2	2
11
12
1	Patient 6	2	3	1	4	57	57	99	100	2	1	1	1
2	Patient 6	2	3	1	4	90	90	87	94	2	2
3	Patient 6	2	3	1	4	94	64	96	52	2	1	1	1
4	Patient 6	1	3	1	4	55	99	99	49	1	2
5	Patient 6	2	3	3	4	75	76	80	68	2	2
6	Patient 6	2	3	1	4	49	69	98	51	2	2
7	Patient 6	2	3	1	4	51	60	98	51	2	2
8	Patient 6	2	3	1	4	52	65	99	52	2	2
9	Patient 6	2	3	1	4	48	83	99	46	2	2
10	Patient 6	2	3	1	4	73	78	52	51	2	2
11	Patient 6	2	3	1	4	51	80	100	67	2	2
12	Patient 6	2	3	1	4	68	72	73	53	2	2
1	Patient 36	1	4	1	4	70	30	71	50	2	1	2	1
2	Patient 36	1	4	1	4	62	28	50	49	2	1	1	1
3	Patient 36	2	4	1	4	66	21	44	64	2	1	1	1
4	Patient 36	2	3	1	4	74	56	54	64	2	2
5	Patient 36	2	4	1	4	76	58	78	65	2	2
6	Patient 36	2	4	1	4	81	61	79	85	2	1
7	Patient 36	2	3	1	4	71	73	93	87	2	2
8	Patient 36	2	3	1	4	74	72	84	65	2	1	1	1
9	Patient 36	2	2	1	4	58	66	77	72	2	2
10	Patient 36	2	2	1	4	70	87	94	87	2	2
11	Patient 36	2	2	1	4	87	95	93	82	2	2
12	Patient 36	2	2	1	4	82	75	88	74	2	2
1	Patient 37	1	2	5	1	0	9	20	0	1	2
2	Patient 37	2	1	5	1	1	9	14	1	2	2
3	Patient 37	1	2	4	1	2	8	29	2	1	2
4
5	Patient 37	1	1	5	1					1	2
6	Patient 37	1	1	3	3					1	2
7
8
9
10
11
12
1	Patient 38	2	3	1	4	48	73	86	45	2	2
2	Patient 38	2	3	3	4	56	94	95	59	2	2
3	Patient 38	2	2	5	4	33	100	100	38	2	1	1
4	Patient 38	2	3	4	4	56	100	100	55	2	2
5	Patient 38	2	5	3	4	20	96	100	22	2	2
6	Patient 38	2	2	3	4	8	100	100	12	2	2
7	Patient 38	2	2	3	4	10	96	100	18	2	2
8
9	Patient 38	2	2	3	4	14	95	100	22	2	2
10	Patient 38	2	1	3	4	10	92	100	25	2	2
11	Patient 38	2	2	3	4	4	100	100	8	2	2
12	Patient 38	2	2	3	4	14	99	100	17	2	2
1	Patient 39	1	3	3	3	53	81	100	59	1	1	1	1
2	Patient 39	1	3	3	4	49	90	100	37	1	2
3	Patient 39	1	3	3	1	69	88	100	49	1	2
4	Patient 39	2	3	5	3	68	78	95	53	1	2
5	Patient 39	1	3	3	3	71	39	100	63	2	1	2	2
6	Patient 39	2	3	3	3	74	75	100	82	2	1	1	2
7	Patient 39	2	3	3	3	80	62	81	62	2	2
8	Patient 39	1	3	3	3	69	81	86	73	1	2
9	Patient 39	2	3	5	3	79	77	91	70	1	2
10	Patient 39	2	3	3	1	60	65	100	69	2	2
11	Patient 39	2	3	3	3	74	56	85	69	2	2
12	Patient 39	2	3	3	3	80	75	88	80	2	2
1	Patient 40	1	3	3	4	100	76	100	100	2	2
2	Patient 40	2	3	1	4	100	72	100	100	2	2
3	Patient 40	2	3	3	4	99	49	96	100	2	2
4	Patient 40	2	4	5	5	100	61	100	100	2	2
5	Patient 40	1	4	5	4	100	98	99	99	2	1	1	2
6	Patient 40	2	4	5	4	100	37	100	100	2	1	1	2
7	Patient 40	1	3	5	4	100	48	79	100	2	2
8	Patient 40	2	4	5	4	100	76	100	100	2	2
9	Patient 40	2	3	5	4	100	56	100	100	1	2
10	Patient 40	1	3	2	4	100	34	100	100	2	1	1	3
11	Patient 40	2	3	3	4	100	46	100	100	1	1	1	2
12	Patient 40	1	3	2	4	100	73	100	100	2	1	1	2
1	Patient 41	2	3	1	3	100	52	100	100	1	2
2	Patient 41	2	4	1	3	100	69	100	100	1	2
3	Patient 41	1	4	1	3	100	74	100	100	1	1	1	2
4	Patient 41	2	4	1	3	100	78	100	94	1	2
5	Patient 41	2	4	1	3	100	59	100	100	2	1	1	2
6	Patient 41	2	4	1	3	100	68	100	100	2	1	1	2
7	Patient 41	2	4	1	3	100	65	100	100	2	1	1	2
8	Patient 41	2	4	1	3	100	79	100	100	2	2
9	Patient 41	1	4	1	3	100	73	100	100	2	2
10	Patient 41	2	4	1	3	100	78	100	100	2	2
11	Patient 41	1	3	1	3	100	65	100	100	2	2
12	Patient 41	1	4	1	3	100	87	100	100	1	1	1	2
1	Patient 42	2	3	1	3	26	70	84	61	2	1	1	2
2	Patient 42	2	3	1	3	98	100	100	100	2	2
3	Patient 42	2	4	1	4	100	100	100	100	2	2
4	Patient 42	2	4	5	4	100	100	100	100	2	2
5	Patient 42	2	4	4	4	54	94	100	69	2	2
6	Patient 42	2	4	1	1	58	92	92	57	2	1	1	2
7	Patient 42	2	4	1	1	62	100	98	77	2	2
8	Patient 42	2	4	1	1	83	82	99	67	2	2
9	Patient 42	2	4	1	1	98	100	100	100	2	2
10	Patient 42	2	4	1	4	100	92	97	64	2	2
11	Patient 42	2	4	1	3	100	100	100	59	2	2
12	Patient 42	2	4	1	4	100	100	100	100	2	2
1	Patient 43	2	2	5	4	5	65	66	11	1	2
2	Patient 43	2	2	3	4	29	76	100	56	1	2
3	Patient 43	2	1	5	4	2	49	76	75	2	2
4	Patient 43	2	3	1	4	52	52	95	48	1	2
5	Patient 43	2	1	5	4	17	54	71	18	2	2
6
7
8
9	Patient 43	2	2	4	4	27	49	97	49	2	2
10	Patient 43	2	2	3	4	27	51	82	39	1	2
11
12
